# Supplementary material for: The Damage Caused by Decline Disease in Bayberry Plants through Changes in Soil Properties, Rhizosphere Microbial Community Structure and Metabolites
Source: Plants (Basel). 2021 Sep 30;10(10):2083. doi: 10.3390/plants10102083 (PMC8540645; doi:10.3390/plants10102083)
Supplement: Supplementary file 1 [file plants-10-02083-s001.zip]

Archive with 1 entries (1 files):
- plants-1350310-supplementary.pdf
